# Supplementary material for: Invariant visual object and face learning in the ventral cortical visual pathway: A biologically plausible model
Source: PLoS Comput Biol. 2026 Feb 11;22(2):e1013959. doi: 10.1371/journal.pcbi.1013959 (PMC12916060; doi:10.1371/journal.pcbi.1013959)
Supplement: S1 Code — (ZIP) [file pcbi.1013959.s002.zip]

Archive with 3,547 entries (3,438 files):
- VisNetMat3code/
- VisNetMat3code/imagedata/
- VisNetMat3code/imagedata/128image_9/
- VisNetMat3code/imagedata/128image_9/10_r10
- VisNetMat3code/imagedata/128image_9/10_r10.filtered/
- VisNetMat3code/imagedata/128image_9/10_r10.filtered/10_r10.1.0.n
- VisNetMat3code/imagedata/128image_9/10_r10.filtered/10_r10.1.0.p
- VisNetMat3code/imagedata/128image_9/10_r10.filtered/10_r10.1.135.n
- VisNetMat3code/imagedata/128image_9/10_r10.filtered/10_r10.1.135.p
- VisNetMat3code/imagedata/128image_9/10_r10.filtered/10_r10.1.45.n
- VisNetMat3code/imagedata/128image_9/10_r10.filtered/10_r10.1.45.p
- VisNetMat3code/imagedata/128image_9/10_r10.filtered/10_r10.1.90.n
- VisNetMat3code/imagedata/128image_9/10_r10.filtered/10_r10.1.90.p
- VisNetMat3code/imagedata/128image_9/10_r10.filtered/10_r10.2.0.n
- VisNetMat3code/imagedata/128image_9/10_r10.filtered/10_r10.2.0.p
- VisNetMat3code/imagedata/128image_9/10_r10.filtered/10_r10.2.135.n
- VisNetMat3code/imagedata/128image_9/10_r10.filtered/10_r10.2.135.p
- VisNetMat3code/imagedata/128image_9/10_r10.filtered/10_r10.2.45.n
- VisNetMat3code/imagedata/128image_9/10_r10.filtered/10_r10.2.45.p
- VisNetMat3code/imagedata/128image_9/10_r10.filtered/10_r10.2.90.n
- VisNetMat3code/imagedata/128image_9/10_r10.filtered/10_r10.2.90.p
- VisNetMat3code/imagedata/128image_9/10_r10.filtered/10_r10.4.0.n
- VisNetMat3code/imagedata/128image_9/10_r10.filtered/10_r10.4.0.p
- VisNetMat3code/imagedata/128image_9/10_r10.filtered/10_r10.4.135.n
- VisNetMat3code/imagedata/128image_9/10_r10.filtered/10_r10.4.135.p
- VisNetMat3code/imagedata/128image_9/10_r10.filtered/10_r10.4.45.n
- VisNetMat3code/imagedata/128image_9/10_r10.filtered/10_r10.4.45.p
- VisNetMat3code/imagedata/128image_9/10_r10.filtered/10_r10.4.90.n
- VisNetMat3code/imagedata/128image_9/10_r10.filtered/10_r10.4.90.p
- VisNetMat3code/imagedata/128image_9/10_r10.filtered/10_r10.8.0.n
- VisNetMat3code/imagedata/128image_9/10_r10.filtered/10_r10.8.0.p
- VisNetMat3code/imagedata/128image_9/10_r10.filtered/10_r10.8.135.n
- VisNetMat3code/imagedata/128image_9/10_r10.filtered/10_r10.8.135.p
- VisNetMat3code/imagedata/128image_9/10_r10.filtered/10_r10.8.45.n
- VisNetMat3code/imagedata/128image_9/10_r10.filtered/10_r10.8.45.p
- VisNetMat3code/imagedata/128image_9/10_r10.filtered/10_r10.8.90.n
- VisNetMat3code/imagedata/128image_9/10_r10.filtered/10_r10.8.90.p
- VisNetMat3code/imagedata/128image_9/10_r10.filtered/10_r10.filt
- VisNetMat3code/imagedata/128image_9/10_r10.filtered/10_r10.image
- VisNetMat3code/imagedata/128image_9/10_r10.filtered/10_r10.original256
- VisNetMat3code/imagedata/128image_9/10_r130
- VisNetMat3code/imagedata/128image_9/10_r130.filtered/
- VisNetMat3code/imagedata/128image_9/10_r130.filtered/10_r130.1.0.n
- VisNetMat3code/imagedata/128image_9/10_r130.filtered/10_r130.1.0.p
- VisNetMat3code/imagedata/128image_9/10_r130.filtered/10_r130.1.135.n
- VisNetMat3code/imagedata/128image_9/10_r130.filtered/10_r130.1.135.p
- VisNetMat3code/imagedata/128image_9/10_r130.filtered/10_r130.1.45.n
- VisNetMat3code/imagedata/128image_9/10_r130.filtered/10_r130.1.45.p
- VisNetMat3code/imagedata/128image_9/10_r130.filtered/10_r130.1.90.n
- VisNetMat3code/imagedata/128image_9/10_r130.filtered/10_r130.1.90.p
- VisNetMat3code/imagedata/128image_9/10_r130.filtered/10_r130.2.0.n
- VisNetMat3code/imagedata/128image_9/10_r130.filtered/10_r130.2.0.p
- VisNetMat3code/imagedata/128image_9/10_r130.filtered/10_r130.2.135.n
- VisNetMat3code/imagedata/128image_9/10_r130.filtered/10_r130.2.135.p
- VisNetMat3code/imagedata/128image_9/10_r130.filtered/10_r130.2.45.n
- VisNetMat3code/imagedata/128image_9/10_r130.filtered/10_r130.2.45.p
- VisNetMat3code/imagedata/128image_9/10_r130.filtered/10_r130.2.90.n
- VisNetMat3code/imagedata/128image_9/10_r130.filtered/10_r130.2.90.p
- VisNetMat3code/imagedata/128image_9/10_r130.filtered/10_r130.4.0.n
- VisNetMat3code/imagedata/128image_9/10_r130.filtered/10_r130.4.0.p
- VisNetMat3code/imagedata/128image_9/10_r130.filtered/10_r130.4.135.n
- VisNetMat3code/imagedata/128image_9/10_r130.filtered/10_r130.4.135.p
- VisNetMat3code/imagedata/128image_9/10_r130.filtered/10_r130.4.45.n
- VisNetMat3code/imagedata/128image_9/10_r130.filtered/10_r130.4.45.p
- VisNetMat3code/imagedata/128image_9/10_r130.filtered/10_r130.4.90.n
- VisNetMat3code/imagedata/128image_9/10_r130.filtered/10_r130.4.90.p
- VisNetMat3code/imagedata/128image_9/10_r130.filtered/10_r130.8.0.n
- VisNetMat3code/imagedata/128image_9/10_r130.filtered/10_r130.8.0.p
- VisNetMat3code/imagedata/128image_9/10_r130.filtered/10_r130.8.135.n
- VisNetMat3code/imagedata/128image_9/10_r130.filtered/10_r130.8.135.p
- VisNetMat3code/imagedata/128image_9/10_r130.filtered/10_r130.8.45.n
- VisNetMat3code/imagedata/128image_9/10_r130.filtered/10_r130.8.45.p
- VisNetMat3code/imagedata/128image_9/10_r130.filtered/10_r130.8.90.n
- VisNetMat3code/imagedata/128image_9/10_r130.filtered/10_r130.8.90.p
- VisNetMat3code/imagedata/128image_9/10_r130.filtered/10_r130.filt
- VisNetMat3code/imagedata/128image_9/10_r130.filtered/10_r130.image
- VisNetMat3code/imagedata/128image_9/10_r130.filtered/10_r130.original256
- VisNetMat3code/imagedata/128image_9/10_r170
- VisNetMat3code/imagedata/128image_9/10_r170.filtered/
- VisNetMat3code/imagedata/128image_9/10_r170.filtered/10_r170.1.0.n
- VisNetMat3code/imagedata/128image_9/10_r170.filtered/10_r170.1.0.p
- VisNetMat3code/imagedata/128image_9/10_r170.filtered/10_r170.1.135.n
- VisNetMat3code/imagedata/128image_9/10_r170.filtered/10_r170.1.135.p
- VisNetMat3code/imagedata/128image_9/10_r170.filtered/10_r170.1.45.n
- VisNetMat3code/imagedata/128image_9/10_r170.filtered/10_r170.1.45.p
- VisNetMat3code/imagedata/128image_9/10_r170.filtered/10_r170.1.90.n
- VisNetMat3code/imagedata/128image_9/10_r170.filtered/10_r170.1.90.p
- VisNetMat3code/imagedata/128image_9/10_r170.filtered/10_r170.2.0.n
- VisNetMat3code/imagedata/128image_9/10_r170.filtered/10_r170.2.0.p
- VisNetMat3code/imagedata/128image_9/10_r170.filtered/10_r170.2.135.n
- VisNetMat3code/imagedata/128image_9/10_r170.filtered/10_r170.2.135.p
- VisNetMat3code/imagedata/128image_9/10_r170.filtered/10_r170.2.45.n
- VisNetMat3code/imagedata/128image_9/10_r170.filtered/10_r170.2.45.p
- VisNetMat3code/imagedata/128image_9/10_r170.filtered/10_r170.2.90.n
- VisNetMat3code/imagedata/128image_9/10_r170.filtered/10_r170.2.90.p
- VisNetMat3code/imagedata/128image_9/10_r170.filtered/10_r170.4.0.n
- VisNetMat3code/imagedata/128image_9/10_r170.filtered/10_r170.4.0.p
- VisNetMat3code/imagedata/128image_9/10_r170.filtered/10_r170.4.135.n
- VisNetMat3code/imagedata/128image_9/10_r170.filtered/10_r170.4.135.p
- VisNetMat3code/imagedata/128image_9/10_r170.filtered/10_r170.4.45.n
- VisNetMat3code/imagedata/128image_9/10_r170.filtered/10_r170.4.45.p
- VisNetMat3code/imagedata/128image_9/10_r170.filtered/10_r170.4.90.n
- VisNetMat3code/imagedata/128image_9/10_r170.filtered/10_r170.4.90.p
- VisNetMat3code/imagedata/128image_9/10_r170.filtered/10_r170.8.0.n
- VisNetMat3code/imagedata/128image_9/10_r170.filtered/10_r170.8.0.p
- VisNetMat3code/imagedata/128image_9/10_r170.filtered/10_r170.8.135.n
- VisNetMat3code/imagedata/128image_9/10_r170.filtered/10_r170.8.135.p
- VisNetMat3code/imagedata/128image_9/10_r170.filtered/10_r170.8.45.n
- VisNetMat3code/imagedata/128image_9/10_r170.filtered/10_r170.8.45.p
- VisNetMat3code/imagedata/128image_9/10_r170.filtered/10_r170.8.90.n
- VisNetMat3code/imagedata/128image_9/10_r170.filtered/10_r170.8.90.p
- VisNetMat3code/imagedata/128image_9/10_r170.filtered/10_r170.filt
- VisNetMat3code/imagedata/128image_9/10_r170.filtered/10_r170.image
- VisNetMat3code/imagedata/128image_9/10_r170.filtered/10_r170.original256
- VisNetMat3code/imagedata/128image_9/10_r210
- VisNetMat3code/imagedata/128image_9/10_r210.filtered/
- VisNetMat3code/imagedata/128image_9/10_r210.filtered/10_r210.1.0.n
- VisNetMat3code/imagedata/128image_9/10_r210.filtered/10_r210.1.0.p
- VisNetMat3code/imagedata/128image_9/10_r210.filtered/10_r210.1.135.n
- VisNetMat3code/imagedata/128image_9/10_r210.filtered/10_r210.1.135.p
- VisNetMat3code/imagedata/128image_9/10_r210.filtered/10_r210.1.45.n
- VisNetMat3code/imagedata/128image_9/10_r210.filtered/10_r210.1.45.p
- VisNetMat3code/imagedata/128image_9/10_r210.filtered/10_r210.1.90.n
- VisNetMat3code/imagedata/128image_9/10_r210.filtered/10_r210.1.90.p
- VisNetMat3code/imagedata/128image_9/10_r210.filtered/10_r210.2.0.n
- VisNetMat3code/imagedata/128image_9/10_r210.filtered/10_r210.2.0.p
- VisNetMat3code/imagedata/128image_9/10_r210.filtered/10_r210.2.135.n
- VisNetMat3code/imagedata/128image_9/10_r210.filtered/10_r210.2.135.p
- VisNetMat3code/imagedata/128image_9/10_r210.filtered/10_r210.2.45.n
- VisNetMat3code/imagedata/128image_9/10_r210.filtered/10_r210.2.45.p
- VisNetMat3code/imagedata/128image_9/10_r210.filtered/10_r210.2.90.n
- VisNetMat3code/imagedata/128image_9/10_r210.filtered/10_r210.2.90.p
- VisNetMat3code/imagedata/128image_9/10_r210.filtered/10_r210.4.0.n
- VisNetMat3code/imagedata/128image_9/10_r210.filtered/10_r210.4.0.p
- VisNetMat3code/imagedata/128image_9/10_r210.filtered/10_r210.4.135.n
- VisNetMat3code/imagedata/128image_9/10_r210.filtered/10_r210.4.135.p
- VisNetMat3code/imagedata/128image_9/10_r210.filtered/10_r210.4.45.n
- VisNetMat3code/imagedata/128image_9/10_r210.filtered/10_r210.4.45.p
- VisNetMat3code/imagedata/128image_9/10_r210.filtered/10_r210.4.90.n
- VisNetMat3code/imagedata/128image_9/10_r210.filtered/10_r210.4.90.p
- VisNetMat3code/imagedata/128image_9/10_r210.filtered/10_r210.8.0.n
- VisNetMat3code/imagedata/128image_9/10_r210.filtered/10_r210.8.0.p
- VisNetMat3code/imagedata/128image_9/10_r210.filtered/10_r210.8.135.n
- VisNetMat3code/imagedata/128image_9/10_r210.filtered/10_r210.8.135.p
- VisNetMat3code/imagedata/128image_9/10_r210.filtered/10_r210.8.45.n
- VisNetMat3code/imagedata/128image_9/10_r210.filtered/10_r210.8.45.p
- VisNetMat3code/imagedata/128image_9/10_r210.filtered/10_r210.8.90.n
- VisNetMat3code/imagedata/128image_9/10_r210.filtered/10_r210.8.90.p
- VisNetMat3code/imagedata/128image_9/10_r210.filtered/10_r210.filt
- VisNetMat3code/imagedata/128image_9/10_r210.filtered/10_r210.image
- VisNetMat3code/imagedata/128image_9/10_r210.filtered/10_r210.original256
- VisNetMat3code/imagedata/128image_9/10_r250
- VisNetMat3code/imagedata/128image_9/10_r250.filtered/
- VisNetMat3code/imagedata/128image_9/10_r250.filtered/10_r250.1.0.n
- VisNetMat3code/imagedata/128image_9/10_r250.filtered/10_r250.1.0.p
- VisNetMat3code/imagedata/128image_9/10_r250.filtered/10_r250.1.135.n
- VisNetMat3code/imagedata/128image_9/10_r250.filtered/10_r250.1.135.p
- VisNetMat3code/imagedata/128image_9/10_r250.filtered/10_r250.1.45.n
- VisNetMat3code/imagedata/128image_9/10_r250.filtered/10_r250.1.45.p
- VisNetMat3code/imagedata/128image_9/10_r250.filtered/10_r250.1.90.n
- VisNetMat3code/imagedata/128image_9/10_r250.filtered/10_r250.1.90.p
- VisNetMat3code/imagedata/128image_9/10_r250.filtered/10_r250.2.0.n
- VisNetMat3code/imagedata/128image_9/10_r250.filtered/10_r250.2.0.p
- VisNetMat3code/imagedata/128image_9/10_r250.filtered/10_r250.2.135.n
- VisNetMat3code/imagedata/128image_9/10_r250.filtered/10_r250.2.135.p
- VisNetMat3code/imagedata/128image_9/10_r250.filtered/10_r250.2.45.n
- VisNetMat3code/imagedata/128image_9/10_r250.filtered/10_r250.2.45.p
- VisNetMat3code/imagedata/128image_9/10_r250.filtered/10_r250.2.90.n
- VisNetMat3code/imagedata/128image_9/10_r250.filtered/10_r250.2.90.p
- VisNetMat3code/imagedata/128image_9/10_r250.filtered/10_r250.4.0.n
- VisNetMat3code/imagedata/128image_9/10_r250.filtered/10_r250.4.0.p
- VisNetMat3code/imagedata/128image_9/10_r250.filtered/10_r250.4.135.n
- VisNetMat3code/imagedata/128image_9/10_r250.filtered/10_r250.4.135.p
- VisNetMat3code/imagedata/128image_9/10_r250.filtered/10_r250.4.45.n
- VisNetMat3code/imagedata/128image_9/10_r250.filtered/10_r250.4.45.p
- VisNetMat3code/imagedata/128image_9/10_r250.filtered/10_r250.4.90.n
- VisNetMat3code/imagedata/128image_9/10_r250.filtered/10_r250.4.90.p
- VisNetMat3code/imagedata/128image_9/10_r250.filtered/10_r250.8.0.n
- VisNetMat3code/imagedata/128image_9/10_r250.filtered/10_r250.8.0.p
- VisNetMat3code/imagedata/128image_9/10_r250.filtered/10_r250.8.135.n
- VisNetMat3code/imagedata/128image_9/10_r250.filtered/10_r250.8.135.p
- VisNetMat3code/imagedata/128image_9/10_r250.filtered/10_r250.8.45.n
- VisNetMat3code/imagedata/128image_9/10_r250.filtered/10_r250.8.45.p
- VisNetMat3code/imagedata/128image_9/10_r250.filtered/10_r250.8.90.n
- VisNetMat3code/imagedata/128image_9/10_r250.filtered/10_r250.8.90.p
- VisNetMat3code/imagedata/128image_9/10_r250.filtered/10_r250.filt
- VisNetMat3code/imagedata/128image_9/10_r250.filtered/10_r250.image
- VisNetMat3code/imagedata/128image_9/10_r250.filtered/10_r250.original256
- VisNetMat3code/imagedata/128image_9/10_r290
- VisNetMat3code/imagedata/128image_9/10_r290.filtered/
- VisNetMat3code/imagedata/128image_9/10_r290.filtered/10_r290.1.0.n
- VisNetMat3code/imagedata/128image_9/10_r290.filtered/10_r290.1.0.p
- VisNetMat3code/imagedata/128image_9/10_r290.filtered/10_r290.1.135.n
- VisNetMat3code/imagedata/128image_9/10_r290.filtered/10_r290.1.135.p
- VisNetMat3code/imagedata/128image_9/10_r290.filtered/10_r290.1.45.n
- VisNetMat3code/imagedata/128image_9/10_r290.filtered/10_r290.1.45.p
- VisNetMat3code/imagedata/128image_9/10_r290.filtered/10_r290.1.90.n
- VisNetMat3code/imagedata/128image_9/10_r290.filtered/10_r290.1.90.p
- VisNetMat3code/imagedata/128image_9/10_r290.filtered/10_r290.2.0.n
- VisNetMat3code/imagedata/128image_9/10_r290.filtered/10_r290.2.0.p
- VisNetMat3code/imagedata/128image_9/10_r290.filtered/10_r290.2.135.n
- VisNetMat3code/imagedata/128image_9/10_r290.filtered/10_r290.2.135.p
- VisNetMat3code/imagedata/128image_9/10_r290.filtered/10_r290.2.45.n
- VisNetMat3code/imagedata/128image_9/10_r290.filtered/10_r290.2.45.p
- VisNetMat3code/imagedata/128image_9/10_r290.filtered/10_r290.2.90.n
- VisNetMat3code/imagedata/128image_9/10_r290.filtered/10_r290.2.90.p
- VisNetMat3code/imagedata/128image_9/10_r290.filtered/10_r290.4.0.n
- VisNetMat3code/imagedata/128image_9/10_r290.filtered/10_r290.4.0.p
- VisNetMat3code/imagedata/128image_9/10_r290.filtered/10_r290.4.135.n
- VisNetMat3code/imagedata/128image_9/10_r290.filtered/10_r290.4.135.p
- VisNetMat3code/imagedata/128image_9/10_r290.filtered/10_r290.4.45.n
- VisNetMat3code/imagedata/128image_9/10_r290.filtered/10_r290.4.45.p
- VisNetMat3code/imagedata/128image_9/10_r290.filtered/10_r290.4.90.n
- VisNetMat3code/imagedata/128image_9/10_r290.filtered/10_r290.4.90.p
- VisNetMat3code/imagedata/128image_9/10_r290.filtered/10_r290.8.0.n
- VisNetMat3code/imagedata/128image_9/10_r290.filtered/10_r290.8.0.p
- VisNetMat3code/imagedata/128image_9/10_r290.filtered/10_r290.8.135.n
- VisNetMat3code/imagedata/128image_9/10_r290.filtered/10_r290.8.135.p
- VisNetMat3code/imagedata/128image_9/10_r290.filtered/10_r290.8.45.n
- VisNetMat3code/imagedata/128image_9/10_r290.filtered/10_r290.8.45.p
- VisNetMat3code/imagedata/128image_9/10_r290.filtered/10_r290.8.90.n
- VisNetMat3code/imagedata/128image_9/10_r290.filtered/10_r290.8.90.p
- VisNetMat3code/imagedata/128image_9/10_r290.filtered/10_r290.filt
- VisNetMat3code/imagedata/128image_9/10_r290.filtered/10_r290.image
- VisNetMat3code/imagedata/128image_9/10_r290.filtered/10_r290.original256
- VisNetMat3code/imagedata/128image_9/10_r330
- VisNetMat3code/imagedata/128image_9/10_r330.filtered/
- VisNetMat3code/imagedata/128image_9/10_r330.filtered/10_r330.1.0.n
- VisNetMat3code/imagedata/128image_9/10_r330.filtered/10_r330.1.0.p
- VisNetMat3code/imagedata/128image_9/10_r330.filtered/10_r330.1.135.n
- VisNetMat3code/imagedata/128image_9/10_r330.filtered/10_r330.1.135.p
- VisNetMat3code/imagedata/128image_9/10_r330.filtered/10_r330.1.45.n
- VisNetMat3code/imagedata/128image_9/10_r330.filtered/10_r330.1.45.p
- VisNetMat3code/imagedata/128image_9/10_r330.filtered/10_r330.1.90.n
- VisNetMat3code/imagedata/128image_9/10_r330.filtered/10_r330.1.90.p
- VisNetMat3code/imagedata/128image_9/10_r330.filtered/10_r330.2.0.n
- VisNetMat3code/imagedata/128image_9/10_r330.filtered/10_r330.2.0.p
- VisNetMat3code/imagedata/128image_9/10_r330.filtered/10_r330.2.135.n
- VisNetMat3code/imagedata/128image_9/10_r330.filtered/10_r330.2.135.p
- VisNetMat3code/imagedata/128image_9/10_r330.filtered/10_r330.2.45.n
- VisNetMat3code/imagedata/128image_9/10_r330.filtered/10_r330.2.45.p
- VisNetMat3code/imagedata/128image_9/10_r330.filtered/10_r330.2.90.n
- VisNetMat3code/imagedata/128image_9/10_r330.filtered/10_r330.2.90.p
- VisNetMat3code/imagedata/128image_9/10_r330.filtered/10_r330.4.0.n
- VisNetMat3code/imagedata/128image_9/10_r330.filtered/10_r330.4.0.p
- VisNetMat3code/imagedata/128image_9/10_r330.filtered/10_r330.4.135.n
- VisNetMat3code/imagedata/128image_9/10_r330.filtered/10_r330.4.135.p
- VisNetMat3code/imagedata/128image_9/10_r330.filtered/10_r330.4.45.n
- VisNetMat3code/imagedata/128image_9/10_r330.filtered/10_r330.4.45.p
- VisNetMat3code/imagedata/128image_9/10_r330.filtered/10_r330.4.90.n
- VisNetMat3code/imagedata/128image_9/10_r330.filtered/10_r330.4.90.p
- VisNetMat3code/imagedata/128image_9/10_r330.filtered/10_r330.8.0.n
- VisNetMat3code/imagedata/128image_9/10_r330.filtered/10_r330.8.0.p
- VisNetMat3code/imagedata/128image_9/10_r330.filtered/10_r330.8.135.n
- VisNetMat3code/imagedata/128image_9/10_r330.filtered/10_r330.8.135.p
- VisNetMat3code/imagedata/128image_9/10_r330.filtered/10_r330.8.45.n
- VisNetMat3code/imagedata/128image_9/10_r330.filtered/10_r330.8.45.p
- VisNetMat3code/imagedata/128image_9/10_r330.filtered/10_r330.8.90.n
- VisNetMat3code/imagedata/128image_9/10_r330.filtered/10_r330.8.90.p
- VisNetMat3code/imagedata/128image_9/10_r330.filtered/10_r330.filt
- VisNetMat3code/imagedata/128image_9/10_r330.filtered/10_r330.image
- VisNetMat3code/imagedata/128image_9/10_r330.filtered/10_r330.original256
- VisNetMat3code/imagedata/128image_9/10_r50
- VisNetMat3code/imagedata/128image_9/10_r50.filtered/
- VisNetMat3code/imagedata/128image_9/10_r50.filtered/10_r50.1.0.n
- VisNetMat3code/imagedata/128image_9/10_r50.filtered/10_r50.1.0.p
- VisNetMat3code/imagedata/128image_9/10_r50.filtered/10_r50.1.135.n
- VisNetMat3code/imagedata/128image_9/10_r50.filtered/10_r50.1.135.p
- VisNetMat3code/imagedata/128image_9/10_r50.filtered/10_r50.1.45.n
- VisNetMat3code/imagedata/128image_9/10_r50.filtered/10_r50.1.45.p
- VisNetMat3code/imagedata/128image_9/10_r50.filtered/10_r50.1.90.n
- VisNetMat3code/imagedata/128image_9/10_r50.filtered/10_r50.1.90.p
- VisNetMat3code/imagedata/128image_9/10_r50.filtered/10_r50.2.0.n
- VisNetMat3code/imagedata/128image_9/10_r50.filtered/10_r50.2.0.p
- VisNetMat3code/imagedata/128image_9/10_r50.filtered/10_r50.2.135.n
- VisNetMat3code/imagedata/128image_9/10_r50.filtered/10_r50.2.135.p
- VisNetMat3code/imagedata/128image_9/10_r50.filtered/10_r50.2.45.n
- VisNetMat3code/imagedata/128image_9/10_r50.filtered/10_r50.2.45.p
- VisNetMat3code/imagedata/128image_9/10_r50.filtered/10_r50.2.90.n
- VisNetMat3code/imagedata/128image_9/10_r50.filtered/10_r50.2.90.p
- VisNetMat3code/imagedata/128image_9/10_r50.filtered/10_r50.4.0.n
- VisNetMat3code/imagedata/128image_9/10_r50.filtered/10_r50.4.0.p
- VisNetMat3code/imagedata/128image_9/10_r50.filtered/10_r50.4.135.n
- VisNetMat3code/imagedata/128image_9/10_r50.filtered/10_r50.4.135.p
- VisNetMat3code/imagedata/128image_9/10_r50.filtered/10_r50.4.45.n
- VisNetMat3code/imagedata/128image_9/10_r50.filtered/10_r50.4.45.p
- VisNetMat3code/imagedata/128image_9/10_r50.filtered/10_r50.4.90.n
- VisNetMat3code/imagedata/128image_9/10_r50.filtered/10_r50.4.90.p
- VisNetMat3code/imagedata/128image_9/10_r50.filtered/10_r50.8.0.n
- VisNetMat3code/imagedata/128image_9/10_r50.filtered/10_r50.8.0.p
- VisNetMat3code/imagedata/128image_9/10_r50.filtered/10_r50.8.135.n
- VisNetMat3code/imagedata/128image_9/10_r50.filtered/10_r50.8.135.p
- VisNetMat3code/imagedata/128image_9/10_r50.filtered/10_r50.8.45.n
- VisNetMat3code/imagedata/128image_9/10_r50.filtered/10_r50.8.45.p
- VisNetMat3code/imagedata/128image_9/10_r50.filtered/10_r50.8.90.n
- VisNetMat3code/imagedata/128image_9/10_r50.filtered/10_r50.8.90.p
- VisNetMat3code/imagedata/128image_9/10_r50.filtered/10_r50.filt
- VisNetMat3code/imagedata/128image_9/10_r50.filtered/10_r50.image
- VisNetMat3code/imagedata/128image_9/10_r50.filtered/10_r50.original256
- VisNetMat3code/imagedata/128image_9/10_r90
[truncated: 3,247 more entries]
